# Supplementary material for: MIF Deficiency Modulates Gut Microbiota Composition and Promotes Colitis-Associated Colorectal Cancer in a Murine Model
Source: Curr Issues Mol Biol. 2026 Jul 13;48(7):712. doi: 10.3390/cimb48070712 (PMC13407805; doi:10.3390/cimb48070712)
Supplement: Supplementary file 1 [file cimb-48-00712-s001.zip]

Archive with 1 entries (1 files):
- cimb-4405355-supplementary.pdf
